# Supplementary material for: Changes in exercise capacity, muscle strength, and health-related quality of life in esophageal cancer patients undergoing esophagectomy
Source: BMC Sports Sci Med Rehabil. 2016 Nov 3;8:34. doi: 10.1186/s13102-016-0060-y (PMC5093971; doi:10.1186/s13102-016-0060-y)
Supplement: Additional file 2: — Table S2. The datasets of 34 patients. (XLSX 23 kb) [file 13102_2016_60_MOESM2_ESM.xlsx]

## Sheet: Sheet1
Patient No.	BMI	Smoking, 1 yes, 0 no	1：Open surgery, 2：VATS	Lymphadenectomy, fields	Squeamous cell carcinoma (Sq), Adenocarcinoma (Ad)	Clinical stage	Operation time, min	Blood loss during surgery, ml	Adjuvant therapy, 1 yes, 0 no	Walking with support, postoperative days	Hospital stay after surgery, days	Timing of extubation, postoperative days	ICU stay, days	VC, L	%VC	FVC, L	%FVC	FEV1, L	%FEV1	FEV1/FVC, %	6MWD, m	Desaturation	Postoperative 6MWD, m	Postoperative desaturation	Hand grip strength, right, kgf	Hand grip strength, reft, kgf	Postoperative hand grip strength, right, kgf	Postoperative hand grip strength, left, kgf	Isometric knee extensor muscle strength, right, kgf	Isometric knee extensor muscle strength, left, kgf	Postoperative isometric knee extensor muscle strength, right, kgf	Postoperative isometric knee extensor muscle strength, left, kgf	HADS anxiety	HADS depression	Postoperative HADS anxiety	Postoperative HADS depression	CAT	Postoperative CAT	SF physical functioning	SF role physical	SF bodily pain	SF general health	SF social functioning	SF vitality	SF role emotional	SF mental health	SF PCS	SF MCS	SF RCS
1	19.712	1	1	2	Sq	1	457	422	0	1	20	0	1	4.82	123.2	4.8	125.6	3.81	120.4	79.56	513	no	360	no	33.2	38.7	39.2	36.7	26	27.6	25.9	20.9	5	3	5	3	6	11	57.8	55.7	49.2	44.2	53	50.6	47.7	54.5	52.5	48.5	52.9
2	21.51	1	1	2	Sq	1	516	392	0	1	13	0	1	3.66	100.3	3.64	102.1	2.86	96.8	78.32	540	no	504	no	41	34.7	30.8	28.2	34	36.7	29.3	26.8	1	6	ND	ND	0	ND	50.6	42.4	44.7	54.8	53	50.6	51.9	51.8	47.3	54.8	47.2
3	18.59	1	2	2	Sq	1	581	283	0	1	36	1	1	3.65	94.7	3.6	95.6	2.79	90.6	77.74	402	yes	282	no	38.1	35.5	28.5	31	26.4	26.4	25.1	26.7	11	3	ND	ND	12	ND	47	29.1	35.4	40.5	30.6	31.2	22.8	27.7	53	34.9	23.5
4	24.093	1	1	1	Ad	4A	750	2360	1	4	42	2	3	3.8	106.7	3.8	109.2	2.66	93.5	69.95	465	no	396	no	32	29.4	32	29.4	ND	ND	ND	ND	1	8	2	4	3	7	54.2	32.5	61.7	57.5	65.9	67	35.3	65.2	49.7	75.1	30.6
5	19.122	1	1	2	Sq	3	368	778	1	1	16	0	1	3.01	80.4	3.01	83	2.84	97.9	94.27	593	yes	269	yes	36.8	34.2	34.4	34	ND	ND	ND	ND	12	13	12	13	22	22	32.6	25.8	52.8	40.5	37	31.2	31.1	30.4	46.4	44.2	24.8
6	20.35	0	1	3	Sq	3	503	1370	1	2	13	0	2	2.5	112	2.46	118	1.64	101.3	66.66	422	no	462	yes	20.8	19.4	20.1	19.6	16.2	16.7	16.2	16.4	10	12	11	11	21	28	21.7	2.6	26.9	37.8	30.6	5.5	6.1	19.5	38.8	42.5	-4.7
7	24.944	1	1	2	Sq	3	524	713	1	1	15	0	1	3.41	98.8	3.39	101.2	2.46	93	72.71	567	no	552	no	41.6	42.3	39.6	40.1	37.6	33.6	36.3	34.6	3	2	3	2	8	12	54.2	55.7	54.6	57.5	69.1	57	56.1	65.2	48.9	66	53.9
8	18.871	0	2	2	Sq	2	352	320	0	1	14	0	1	1.91	80.5	1.88	84.1	1.23	70.2	65.6	450	no	420	no	23.1	23.5	23.8	23.4	21.9	19.8	20.2	19.6	5	7	3	6	12	ND	54.2	55.7	44.7	49.5	53	31.2	56.1	35.7	61.4	39.5	45.7
9	15.445	1	1	2	Sq	2	645	1181	1	2	9	1	2	3.76	89.9	3.76	91.8	2.37	68.3	63.14	558	yes	330	yes	40.7	33.9	39.3	31.3	30.5	17.9	25.3	14.3	ND	ND	ND	ND	ND	ND	ND	ND	ND	ND	ND	ND	ND	ND	ND	ND	ND
10	24.372	1	1	3	Sq	1	505	370	1	2	23	0	1	3.46	92.3	3.38	93.1	2.18	75	64.47	488	yes	210	yes	39.6	40	24.5	34	ND	ND	ND	ND	4	7	8	9	17	23	39.8	32.5	61.7	45.8	33.8	31.2	26.9	30.4	58.9	43.2	20.2
11	24.552	1	2	2	Sq	1	491	600	1	1	15	1	1	3.04	107.8	3.05	109.9	2.19	98.9	71.8	420	yes	391	no	31.1	26.7	28.8	24	31.1	26.7	27.4	29.5	7	10	8	11	7	6	21.4	29.1	61.7	38.9	49.8	31.2	31.1	30.1	46.4	44.2	24.8
12	18.981	1	1	3	Sq	4A	468	340	1	1	20	0	1	2.85	100.2	2.83	105	2.15	99.1	75.95	360	no	350	no	20.6	21	19.1	17.9	15.4	15.4	13.3	12.7	7	5	2	3	15	16	32.575	29.1362	30.9043	27.1337	49.8315	11.9244	31.0912	51.8218	31.7654	49.8173	27.4591
13	19.239	1	1	3	Sq	3	600	218	1	11	70	1	2	1.84	80.2	1.92	90.3	1.71	102	88.7	392	no	314	no	13.9	12.1	11.7	12	18.8	14.1	9.3	14.1	7	7	8	3	12	17	47.5306	25.8131	22.4214	43.1204	40.1977	31.2499	31.0912	38.4025	43.249	42.6908	28.7436
14	19.025	1	1	3	Sq	3	452	541	1	2	12	0	2	3.99	93.7	3.99	96	3.2	91.7	80.25	528	no	ND	ND	37.2	36.7	33.6	34.3	28.5	33.4	28.9	27.9	4	2	2	6	7	18	54.2349	39.1055	49.2093	44.1861	40.1977	57.0172	56.0722	49.138	46.0878	44.6036	56.0032
15	22.433	1	1	2	Sq	3	558	493	1	1	16	0	1	4.05	98	4.01	99.7	3.23	97.2	80.57	546	ND	380	ND	38.3	40.3	35.7	37.4	33.8	32.5	34.9	33	5	6	8	8	3	12	54.2349	55.721	61.7103	65.5017	69.0993	57.0172	56.0722	65.2412	54.5612	69.7323	48.9714
16	19.353	1	1	2	Sq	3	590	514	1	2	15	0	1	3.69	113.3	3.69	115.9	2.46	96.1	66.71	445	ND	378	ND	22.7	34.3	26	30.9	29.9	25.9	23.4	23.6	4	1	0	0	15	12	43.4049	55.721	61.7103	24.4692	36.9864	44.1336	56.0722	49.138	44.0351	35.0771	63.703
17	19.081	1	1	3	Sq	3	448	607	0	1	55	0	1	2.15	88.3	2.12	92.4	1.4	77.3	66.23	501	no	390	no	17	20	18	19	26.8	20.9	24.8	19	0	0	0	0	8	12	54.2349	55.721	61.7103	60.1728	62.6767	57.0172	56.0722	62.5573	54.0205	63.7469	51.7596
18	19.304	1	1	2	Sq	3	315	142	0	1	13	0	1	3.32	107.5	3.25	108.8	1.98	86.7	61	450	ND	360	ND	28.6	23.3	24.7	22.2	20.6	15.8	21.9	20	1	0	14	2	14	3	57.8449	55.721	61.7103	62.8373	56.2541	57.0172	56.0722	43.7702	64.2272	52.5573	49.08
19	20.853	1	1	2	Sq	1	593	433	0	2	26	1	1	3.84	107.2	3.84	110.2	2.61	93	68.03	456	ND	264	no	46.7	40.8	49.1	41	29.9	25.3	24	16	5	4	8	7	6	24	10.915	35.7824	ND	43.1204	40.1977	57.0172	31.0912	41.0863	ND	ND	ND
20	20.208	1	1	2	Sq	1	515	826	0	1	14	0	1	4.01	95.5	4.01	97.6	2.73	78	68.05	549	ND	522	no	33.2	33.5	32.9	31.9	46.5	44.8	43.5	37.9	2	8	1	4	14	24	54.2349	55.721	ND	52.1795	36.9864	18.3662	47.7452	27.667	ND	ND	ND
21	20.537	1	1	2	Sq	1	472	434	0	1	12	0	1	4.53	135	4.47	136.6	3.34	127.9	74.65	510	no	420	no	30.2	28.7	29.7	28.1	25.3	23.8	21.5	23.2	9	8	ND	ND	6	ND	54.2349	19.1669	35.3689	41.5217	46.6202	31.2499	43.5817	41.0863	47.3393	46.7115	30.0868
22	19.897	1	1	2	Sq	0	561	257	0	1	24	0	1	5.03	115.5	4.8	113.3	3.49	98.7	72.76	540	no	480	ND	50.6	44.6	48.6	39	41	43.1	32.5	33.4	5	3	ND	ND	3	ND	ND	ND	ND	ND	ND	ND	ND	ND	ND	ND	ND
23	22.438	1	1	2	Sq	2	453	421	1	1	15	1	1	2.78	86.4	2.64	83.1	2.06	78.5	78	520	no	540	no	31.5	26.4	30.7	28.6	26.6	28	22.1	21.5	3	0	ND	ND	5	ND	ND	ND	ND	ND	ND	ND	ND	ND	ND	ND	ND
24	23.125	1	1	2	Sq	1	557	994	0	3	18	0	1	2.46	79.3	2.41	77.9	1.29	62.5	53.62	371	no	168	no	10.6	10	13.5	11.5	17.5	13.3	22.1	17.1	9	8	ND	ND	24	ND	32.6	2.6	50.5	40.5	ND	57	39.4	ND	ND	ND	ND
25	18.433	1	1	2	Sq	3	367	390	1	3	15	0	1	3.35	117.8	3.29	121.6	2.66	117.7	80.72	645	no	690	no	23.5	26.1	23.2	25	24.6	23.2	26.1	21.3	8	4	0	1	10	14	57.8449	15.8438	22.4214	54.8439	43.4089	44.1336	22.7642	57.1896	43.0907	59.303	21.265
26	22.149	1	1	3	Sq	3	529	679	1	1	12	0	1	2.88	86.4	2.88	89	1.88	73.9	65.56	432	no	360	no	27.3	19.7	23	20.6	16.9	15.4	16.9	12.2	ND	ND	ND	ND	ND	ND	ND	ND	ND	ND	ND	ND	ND	ND	ND	ND	ND
27	19.502	1	1	2	Sq	3	535	1196	1	3	20	1	3	3.65	94.5	3.48	92.8	2.4	79.2	68.98	477	ND	ND	ND	30.5	25.8	24.3	20.6	14.6	13.1	12.4	16.4	5	8	ND	ND	11	31	39.7949	29.1362	44.7447	37.7915	36.9864	31.2499	31.0912	35.7186	46.2	42.1	28.6
28	20.151	1	1	2	Sq	3	484	1650	1	2	16	2	2	3.62	100.9	3.51	100.7	2.61	93.3	74.43	686	no	498	no	33.9	29	34.1	30	19.4	28.4	21.1	20.8	7	5	ND	ND	2	25	50.6249	42.4286	61.7103	46.8506	53.0428	50.5754	47.7452	43.7702	53.8861	51.6068	43.4876
29	20.513	1	1	3	Sq	3	448	796	1	1	15	0	1	2.57	103.6	2.53	108.8	1.86	103.2	73.61	420	no	408	no	23.7	18.5	22.8	20	22.4	23.6	21.9	24.7	6	7	2	6	4	17	36.2	29.1	39.8	37.8	40.2	31.2	31.1	41.1	39.9	46	30.3
30	19.026	0	1	3	Sq	2	338	284	1	2	11	0	1	3.62	124.7	3.55	128.4	2.94	129.5	82.88	501	no	483	no	24.6	25.5	22.2	21.9	24.7	25.5	23.8	27.2	8	3	3	5	9	9	57.8	25.8	54.6	38.9	46.6	44.1	31.1	51.8	51.7	53.7	29.1
31	17.016	1	1	2	Sq	3	600	299	1	3	23	1	2	3.83	97.4	3.81	99.3	2.86	89.9	75.08	555	no	504	yes	28.6	21.9	26.7	24.2	20.6	21.9	24.8	20.8	6	7	4	9	17	16	36.2	39.1	35.8	33.5	40.2	31.2	26.9	46.5	37.9	44.3	35
32	20.991	1	1	2	Sq	3	527	294	1	2	60	0	1	3.29	103.9	3.19	103.3	2.42	98.8	75.86	453	no	417	no	28.2	28	26.2	26.1	20	29.5	21.9	14.1	7	11	7	10	13	15	47	22.5	35.4	40.5	40.2	24.8	31.1	41.1	47.1	45.5	22.9
33	22.816	1	1	2	Sq	1	508	402	1	2	12	1	2	3.72	104.5	3.72	107.4	2.79	100.2	75.03	501	no	480	no	30.7	26.6	31.5	34.1	13.7	11.4	21.1	19.6	ND	ND	ND	ND	ND	ND	ND	ND	ND	ND	ND	ND	ND	ND	ND	ND	ND
34	22.596	1	1	2	Sq	1	518	520	0	1	12	0	1	4.58	131.4	4.56	133.5	3.27	117.1	71.8	540	no	492	no	43.9	47.7	ND	ND	43.9	47.7	48.2	44.1	6	4	6	1	6	8	95	100	42	52	62.5	87.5	100	85	46.2	50.8	54
